# Supplementary material for: YTHDF1 loss in dendritic cells potentiates radiation-induced antitumor immunity via STING-dependent type I IFN production
Source: J Clin Invest. 2024 Dec 2;134(23):e181612. doi: 10.1172/JCI181612 (PMC11601937; doi:10.1172/JCI181612)
Supplement: Supporting data values [file jci-134-181612-s188.xlsx]

## Sheet: Fig 1A
		Pre-RT	Post-RT
		24772	27432
		32395	26234
		27317	27783
		23769	24320
		12844	24870
		16999	20165
		12776	13732
		19122	25123
		25350	17086
		22818	25750
		18003	21229
		20606	27405
		21041	23569
		17245	21037
		21742	24825
		19920	22361
		16086	22067
		17244	17288
		26155	26966
		25556	24466
		19529	22299
		22651	23157
		19086	21205
		21618	21176
		20258	20405

## Sheet: Fig 1B
		Unchanged	Increased
	28.747	0
	24.8	0
	15.014	0
	11.499	0
	2.6612	1
	3.3	1
	6.2	1
	19.4	1
	14.7	1
	17.8	1
	4.4	1
	8	1
	7.9836		0
	5.4867		0
	2.1355		1
	9.5		1
	12.222		1
	4.9		1
	4.7		1
	3.5		1
	5.9		1
	8.7064		1
	1.9		1
	5.2		1
	5.8		1

## Sheet: Fig 1C
		WT					WT+ IR					Ythdf1-cKO					IR + Ythdf1-cKO
	0	0	0	0	0	0	0	0	0	0	0	0	0	0	0	0	0	0	0	0	0
	12	122.5	144	108	126	196	126	108	108	168.75	156	144	163.8	108	117	108	123.75	156	174.3	136.5	108
	15	211.65	379.08	108	281.6	284.76	191.1	108	108	225.254	207.9	290.08	315	108	140.4	117	170.1	232.14	256.8	177.537	108
	17	265.05	408	171.5	331.075	293.25	216.938	171.5	171.5	264.915	255.938	313.95	360.5	171.5	164.083	138.72	235.2	275.88	309.4	226.8	171.5
	20	304.128	791.208	171.5	591.7	898.17	283.05	171.5	171.5	409.5	234.3	566.231	365	309.52	192.238	273	228	175.312	272.8	175.725	171.5
	23	392.445	756.788	256	623.56	898.17	328.536	256	256	483.894	358.44	845	544.5	280	328.536	346.788	247	211.25	198.4	209.52	171.5
	26	792	1083.6	364.5	847	720	467.339	500	364.5	609.16	488.679	1078	720	289	380.8	372.6	295.855	253.825	252.875	244	171.5
	29	1170	1220.72	1098.5	944.68	1183	396.05	605	425.25	720	595	1237.5	781.25	606.424	448.92	409.5	283.5	292.207	303.75	358.8	171.5
	33	1450	2524.5	1462.5	1370.16	1462.5	500	859.375	430.312	1002.38	828	1536	1029	781.25	616.77	637.5	312.13	371.875	400	491.79	171.5

## Sheet: Fig 1D
		WT					WT+ IR					Ythdf1-cKO					IR + Ythdf1-cKO
	0	0	0	0	0	0	0	0	0	0	0	0	0	0	0	0	0	0	0	0	0
	11	253.357	231	228.25	188.471	299.7	257.04	234.234	216	179.52	134.162	199.5	188.7	125.4	86.625	158.355	266.585	191.835	182.52	140.6	138.06
	14	655.27	813.75	721.5	723.35	731.5	388.864	349.14	377.88	456.96	358.56	677.32	465	453.6	265.2	392	335.4	336.7	169.455	302.1	165.528
	16	1391.28	1335.18	1358.64	1388.1	1533.4	433.125	655.2	732.16	713.934	436.205	1006.08	678.81	633.654	543.906	554.648	434.01	459.2	204.24	435.237	197.823
	18	2385.21	2172	2638.27	2087.5	1984.5	643.5	1130.25	1314.97	952	697.95	989.1	1404.15	1115.78	911.904	982.8	363.125	442.152	318.78	545.38	170.613

## Sheet: Fig 1E
			WT	WT+ IR	Ythdf1-cKO	IR + Ythdf1-cKO
		36	1
		33	1
		36	1
		38	1
		38	1
		44	1
		38		1
		44		1
		46		1
		46		1
		50		1
		50		1
		50		0
		38			1
		40			1
		48			1
		50			1
		50			1
		50			0
		46				1
		50				0
		50				0
		50				0
		50				0
		50				0
		50				0

## Sheet: Fig 1F
			WT	WT+ IR	Ythdf1-cKO	IR + Ythdf1-cKO
		18	1
		18	1
		18	1
		18	1
		18	1
		18	1
		21		1
		21		1
		22		1
		22		1
		22		1
		25		1
		21			1
		21			1
		21			1
		21			1
		23			1
		23				1
		26				0
		26				0
		26				0
		26				0

## Sheet: Fig 2A
		WT	4	6	11	5	5
		WT+ IR	40	32	46	26	56
		Ythdf1-cKO	112	54	101	85	59
		IR + Ythdf1-cKO	174	246	354	219	217

## Sheet: Fig 2B
		WT	5650	4253	3757	2809	5149
		WT+ IR	7818	6049	7047	5902	6125
		Ythdf1-cKO	7982	8586	7099	5209	5407
		IR + Ythdf1-cKO	9837	11003	7874	8294	8136

## Sheet: Fig 2C
		WT	6.29	8.39	6.04	10.4	4.46
		WT+ IR	17.8	16.2	22	17.1	22.3
		Ythdf1-cKO	22.8	17.2	14	30.4	21.5
		IR + Ythdf1-cKO	36.9	43.8	47	48.9	47.2

## Sheet: Fig 2D
		WT	7.46	6.54	8.29	9.56	4.45
		WT+ IR	9.35	9.27	21	11.7	10.7
		Ythdf1-cKO	12.7	14.9	12	19.4	16.4
		IR + Ythdf1-cKO	24.1	18.7	21	22.2	18.4

[truncated: 60 more sheets: Fig 2E, Fig 2F, Fig 2G, Fig 3B, Fig 3D, Fig 3E, Fig 3F, Fig 3G, Fig 3H, Fig 4B, Fig 4C, Fig 4D, Fig 4E, Fig 4F, Fig 4G, Fig 4H, Fig 4I, Fig 5A, Fig 5B, Fig 5F …]
